# Supplementary material for: Exposure of Cultured Hippocampal Neurons to the Mitochondrial Uncoupler Carbonyl Cyanide Chlorophenylhydrazone Induces a Rapid Growth of Dendritic Processes
Source: Int J Mol Sci. 2023 Aug 18;24(16):12940. doi: 10.3390/ijms241612940 (PMC10455170; doi:10.3390/ijms241612940)
Supplement: Supplementary file 1 [file ijms-24-12940-s001.zip]

Archive with 6 entries (5 files):
- CCCP new figures.videos/
- CCCP new figures.videos/Supplementary Videos.pdf
- CCCP new figures.videos/Video S1.mp4
- CCCP new figures.videos/Video S2.mp4
- CCCP new figures.videos/Video S3.mp4
- SUPPLEMENTARY FIGURES.pdf
